# Supplementary material for: Blood molecular subtypes to guide precision treatment strategies in systemic juvenile idiopathic arthritis
Source: Arthritis Res Ther. 2025 Feb 8;27:27. doi: 10.1186/s13075-025-03498-8 (PMC11806610; doi:10.1186/s13075-025-03498-8)
Supplement: Supplementary file 1 — Supplementary Material 1: Supplementary File 1 [file 13075_2025_3498_MOESM1_ESM.xlsx]

## Sheet: Summary
		Number of Samples
Dataset	Reference	sJIA	paJIA	oaJIA	ERA	NC
GSE7753	Arthritis Rheum. 2007;56(11):3793-3804.	17				30
GSE11083	BMC Med Genom. 2009;2:9.		14			15
GSE13501	Arthritis Rheum. 2009;60(7):2102-2112.	21	45	42	28	59
GSE13849	Arthritis Rheum. 2009;60(7):2113-2123.		16
GSE15645	Arthritis Rheum. 2009;60(3):892-900.		14			13
GSE20307	Arthritis Rheum. 2010;62(11):3249-3258.			1
GSE21521	Arthritis Res Ther. 2010;12:R123.		4	2	1
GSE26112	https://www.ncbi.nlm.nih.gov/geo/query/acc.cgi?acc=GSE26112		8
GSE41831	Arthritis Res Ther. 2013;15:R100.					15
GSE55319	Arthritis Rheum. 2012;64(6):2012-2021. Arthritis Rheumatol. 2014;66(5):1363-1371. Genome Med. 2015;7:109. Arthritis Res Ther. 2016;18:157. Rheumatology. 2018;57:488-498.		44			19
GSE58667	PLoS ONE. 2014;9(12):e115416.				11	4
GSE67596	Sci Rep. 2016;6:27453. Front Genet. 2019;10:181.		14	8		15
GSE79970	Sci Rep. 2016;6:29477. Arthritis Res Ther. 2019;21:230.		49			16
GSE80060	N Eng J Med. 2012;367:2396-2406. Arthritis Res Ther. 2017;19:13.	104				22
GSE112057	Genome Med. 2018;10:48.	26	46	43		12

## Sheet: GSE7753
Patient	#1	#2	#3	#4	#5	#6	#7	#8	#9	#10	#11	#12	#13	#14	#15	#16	#17	Summary
Number	#1	#2	#3	#4	#5	#6	#7	#8	#9	#10	#11	#12	#13	#14	#15	#16	#17	17
Age, years	15	4.5	14	4.5	4	13	11	2	3	3	14	6	1.5	2	5	3.5	3	6.41176
Sex, female	Male	Female	Female	Male	Male	Female	Female	Male	Male	Female	Male	Male	Female	Male	Female	Female	Male	8
Status
Disease
systemic	systemic	systemic	systemic	systemic	systemic	systemic	systemic	systemic	systemic	systemic	systemic	systemic	systemic	systemic	systemic	systemic	systemic	17
polyarticular																		0
oligoarticular																		0
Disease duration, weeks	12	6	11	3	5	3	5	12	1	8	16	8	13	6	9	13	6	8.05882
Fever	Fever	Fever	Fever	Fever	Fever	Fever	Fever	Fever	Fever	Fever	Fever	Fever	Fever	Fever	Fever	Fever	Fever	17
Rash	Rash	Rash	Rash		Rash	Rash	Rash	Rash	Rash	Rash	Rash	Rash	Rash	Rash	Rash	Rash	Rash	16
Arthritis	Arthritis	Arthritis	Arthritis	Arthritis	Arthritis	Arthritis	Arthritis	Arthritis	Arthritis	Arthritis	Arthritis	Arthritis	Arthritis	Arthritis	Arthritis	Arthritis	Arthritis	17
Hepatosplenomegaly		Hepatosplenomegaly													Hepatosplenomegaly	Hepatosplenomegaly		3
Lymphadenopathy	Lymphadenopathy	Lymphadenopathy				Lymphadenopathy								Lymphadenopathy				4
Serositis		Serositis																1
WBC, /uL	9400	28900	8600	19900	23200	14400	23400	18400	25500	25100	27400	5400	14300	13500	18500	8300	20600	17929.4
Hemoglobin, g/dL	10.8	8.1	7.5	7.6	9.7	11.2	9	8.8	13	9.9	11.2	9.1	10.8	9.2	9.4	10.6	10.5	9.78824
Platelet, x103/uL	304	344	400	364	718	453	693	522	835	603	521	670	505	504	677	519	427	532.882
ESR, mm/h	108	61	79	140	77	44	140	59	51	98	115	140	63		109	34	74	87
CRP, mg/dL	5.2	20.1	16.3	18.9	4.9		23	11.8	2.8	14.4			2.2					11.96
Serum ALT, U/L		16	8	9	29													15.5
Serum AST, U/L		60	43	36	21													40
D-dimer, ug/mL		2.4	2.1															2.25
Serum ferritin, ng/mL	3471	6228	2950	1541	2470	48	938	1896	1247	1124	1300	84	63	137	1339	39	209	1475.53

## Sheet: GSE11083
	paJIA	NC
N	14	15
Sex, Female	12	9
Age	3 - 13	7 - 18
Status	active

## Sheet: GSE13501
	Healthy controls	ERA	Persistent oligoarthritis	RF-negative polyarthritis	Systemic
Number	59	28	42	45	21
% female	58	11	71	82	38
Age at JIA onset, median (range) years	NA	12.65 (6.4-16.9)	4.35 (1.1-13.8)	7.6 (1.2-16.3)	4.5 (0.8-15.7)
Age at sampling, median (range) years	8.7 (1.8-23.8)	13.25 (6.9-17.2)	4.85 (1.3-14.4)	8.8 (1.5-16.8)	4.5 (1-15.9)
Duration of disease at sampling, median (range) years	NA	0.4 (0-2.7)	0.35 (0-1.2)	0.5 (0.1-3.3)	0.2 (0-2.5)
No. of joints with active disease at sampling, median (range)	NA	0.5 (0-17)	1 (0-4)	9 (0-45)	8 (0-64)
Race
Caucasian	53	25	40	42	18
African American	4	3	1	2	2
Asian	0	0	1	1	1
Unknown	2	0	0	0	0
No. of patients with a joint count of 0 at sampling	NA	14	4	1	1

## Sheet: GSE13849
	Group A	Group B	Group C	Other polyarticular JIA
Number	9	17	11	24
Age, mean ± SD years	11.3 ± 3.6	9.8 ± 4.4	11.3 ± 4.6	7 ± 4.5
No. (%) female	7 (78)	16 (94)	8 (73)	21 (88)
No. (%) RF positive	5 (56)	5 (29)	0	4 (17)
No. (%) anti-CCP positive	5 (56)	5 (29)	2 (20)	6 (30)
No. (%) ANA positive	3 (33)	7 (41)	4 (36)	15 (65)
ESR, median (IOR) mm/hour	26 (10-30)	22 (18—49)	15 (5-28)	17 (11-28)
No. of joints with active disease, median (IQR)	9 (9-14)	12 (8-21)	9 (8-11)	8 (5-11)
C-HAQ score, median (IQR)tt	1.063 (0.375-1.875)	0.813 (0.375-1.375)	0.500 (0.125-1.000)	0.375 (0.000-1.250)
Physician's global assessment of disease activity, by 10-point Likert scale, median (IQR)	6 (5-7)	7 (5-9)	4 (4-7)	5 (4-7)
Patient's/parent's global assessment of well-being, by VAS, mean ± SD mm	65 ± 33	62 ± 26	57 ± 26	67 ± 23
No. (%) with involvement of small joints	8 (89)	16 (94)	10 (91)	21 (88)

## Sheet: GSE15645
	polyarticuar, RF-negative
Number	44
Age, year	3-18
Disease duration, month	6-12
Treatment
Methotrexate SC	44
Etanercept SC	5

## Sheet: GSE20307
	Controls	Patients with persistent oligoarticular JIA	Patients with RF-negative polyarticular JIA	Patients with systemic JIA
Number	56	39	45	20
No. with early/late disease onset	-	23/16	18/27	14/6
Age at onset, mean ± SD years	NA	5.9 ± 4.2	7.4 ± 4.7	5.3 ± 4.7
Disease duration at sampling, mean ± SD years	NA	0.4 ± 0.3	0.7 ± 0.6	0.3 ± 0.5
Age at sampling, mean ± SD years	9.1 ± 5.1	6.3 ± 4.3	8.1 ± 4.7	5.6 ± 4.6
Female sex, %	57	69	87	35
ANA positive, no./no. tested	ND	16/37	17/34	2/5

## Sheet: GSE21521
	Control	Enthesitis-related	Extended oligo	Persistent oligo	RF-neg poly	RF+ poly	Psoriatic	All non-sJAI	sJlA
Total (n)	38	33	8	53	58	15	9	176	23
Flow (n)	38	30	5	41	41	15	8	149	14
Expression (n)	29	29	7	38	47	14	8	143	21
Flow and expression (n)	29	26	4	26	30	14	7	107	12
Age at onset (yr)	10.8 ± 53	124 ± 2.5	4.7 ± 47	5.5 ± 4.0	8.1 ± 50	10.8 ± 3.0	7.5 ± 4.2	8.2 ± 4.8	5.6 ± 5.0
Onset to baseline (mo)	N/A	7.1 ± 7.8	5.7 ± 33	4.4 ± 33	8.1 ± 8.3	5.8 ± 9.3	6.7 ± 7.5	6.4 ± 70	3.6 ± 5.9
Female (%)	57.8	15.2	100	67.9	759	93.3	66.7	64.2	34.8
WBC in 109/L	N/A	67 ± 20	8.2 ± 23	9.0 ± 3.0	8.5 ± 36	8.0 ± 2.3	7.6 ± 1.0	8.2 ± 30	18.1 ± 9.6
Hgb in g/dL	N/A	1 3.1 ± 0.9	11.8 ± 0.9	12.2 ± 1 .1	12.3 ± 1 .1	12.4 ± 1.3	12.5 ± 0.7	12.4 ± 1.1	9.9 ± 1.4
Plt in 109/L	N/A	324 ± 76	368 ± 109	369 ± 96	384 ± 152	375 ± 1 13	370 ± 96	366 ± 117	548 ± 227
ESR in mm/h	N/A	15 ± 16	23 ± 17	19 ± 15	23 ± 18	31 ± 24	19 ± 17	21 ± 17	89 ± 40
CRP in mg/dL	N/A	1.6 ± 22	0.9 ± 1.3	1.2 ± 1 .4	1 .8 ± 28	2.0 ± 2.0	1.0 ± 0.9	1.5 ± 2.1	16.9 ± 14.0

## Sheet: GSE26112
ID	DataSet	Software	Platform	Country	Pt_ID	Disease	Time	Status	Group	Source
GSM641445	GSE26112	Illumina	GPL6884	USA	Pt_01	paJIA	visit_1	inactive	polyarticular	PBMC
GSM641446	GSE26112	Illumina	GPL6884	USA	Pt_01	paJIA	visit_2	inactive	polyarticular	PBMC
GSM641447	GSE26112	Illumina	GPL6884	USA	Pt_02	paJIA	visit_1	inactive	polyarticular	PBMC
GSM641448	GSE26112	Illumina	GPL6884	USA	Pt_02	paJIA	visit_2	inactive	polyarticular	PBMC
GSM641449	GSE26112	Illumina	GPL6884	USA	Pt_03	paJIA	visit_1	inactive	polyarticular	PBMC
GSM641450	GSE26112	Illumina	GPL6884	USA	Pt_03	paJIA	visit_2	inactive	polyarticular	PBMC
GSM641451	GSE26112	Illumina	GPL6884	USA	Pt_04	paJIA	visit_1	inactive	polyarticular	PBMC
GSM641452	GSE26112	Illumina	GPL6884	USA	Pt_04	paJIA	visit_2	inactive	polyarticular	PBMC
GSM641453	GSE26112	Illumina	GPL6884	USA	Pt_05	paJIA	visit_1	inactive	polyarticular	PBMC
GSM641454	GSE26112	Illumina	GPL6884	USA	Pt_05	paJIA	visit_2	inactive	polyarticular	PBMC
GSM641455	GSE26112	Illumina	GPL6884	USA	Pt_06	paJIA	visit_1	inactive	polyarticular	PBMC
GSM641456	GSE26112	Illumina	GPL6884	USA	Pt_06	paJIA	visit_2	inactive	polyarticular	PBMC
GSM641457	GSE26112	Illumina	GPL6884	USA	Pt_07	paJIA	visit_1	inactive	polyarticular	PBMC
GSM641458	GSE26112	Illumina	GPL6884	USA	Pt_07	paJIA	visit_2	inactive	polyarticular	PBMC
GSM641459	GSE26112	Illumina	GPL6884	USA	Pt_08	paJIA	visit_1	inactive	polyarticular	PBMC
GSM641460	GSE26112	Illumina	GPL6884	USA	Pt_08	paJIA	visit_2	inactive	polyarticular	PBMC
GSM641461	GSE26112	Illumina	GPL6884	USA	Pt_09	paJIA	visit_1	inactive	polyarticular	PBMC
GSM641462	GSE26112	Illumina	GPL6884	USA	Pt_09	paJIA	visit_2	inactive	polyarticular	PBMC
GSM641463	GSE26112	Illumina	GPL6884	USA	Pt_10	paJIA	visit_1	inactive	polyarticular	PBMC
GSM641464	GSE26112	Illumina	GPL6884	USA	Pt_10	paJIA	visit_2	active	polyarticular	PBMC
GSM641465	GSE26112	Illumina	GPL6884	USA	Pt_11	paJIA	visit_1	inactive	polyarticular	PBMC
GSM641466	GSE26112	Illumina	GPL6884	USA	Pt_11	paJIA	visit_2	active	polyarticular	PBMC
GSM641467	GSE26112	Illumina	GPL6884	USA	Pt_12	paJIA	visit_1	inactive	polyarticular	PBMC
GSM641468	GSE26112	Illumina	GPL6884	USA	Pt_12	paJIA	visit_2	active	polyarticular	PBMC
GSM641469	GSE26112	Illumina	GPL6884	USA	Pt_13	paJIA	visit_1	inactive	polyarticular	PBMC
GSM641470	GSE26112	Illumina	GPL6884	USA	Pt_13	paJIA	visit_2	active	polyarticular	PBMC
GSM641471	GSE26112	Illumina	GPL6884	USA	Pt_14	paJIA	visit_1	inactive	polyarticular	PBMC
GSM641472	GSE26112	Illumina	GPL6884	USA	Pt_14	paJIA	visit_2	active	polyarticular	PBMC
GSM641473	GSE26112	Illumina	GPL6884	USA	Pt_15	paJIA	visit_1	inactive	polyarticular	PBMC
GSM641474	GSE26112	Illumina	GPL6884	USA	Pt_15	paJIA	visit_2	active	polyarticular	PBMC
GSM641475	GSE26112	Illumina	GPL6884	USA	Pt_16	paJIA	visit_1	inactive	polyarticular	PBMC
GSM641476	GSE26112	Illumina	GPL6884	USA	Pt_16	paJIA	visit_2	active	polyarticular	PBMC
GSM641477	GSE26112	Illumina	GPL6884	USA	Pt_17	paJIA	visit_1	inactive	polyarticular	PBMC
GSM641478	GSE26112	Illumina	GPL6884	USA	Pt_17	paJIA	visit_2	active	polyarticular	PBMC

## Sheet: GSE41831
Group	Treatment	Patient_No	Age	Time to CRM
Training	MTX	1	9	7
Training	MTX	2	16	8
Training	MTX	3	11	10
Training	MTX	4	7	14
Training	MTX	5	11	12
Training	MTX	6	6	15
Training	MTX	7	7	32
Training	MTX	8	11	13
Training	MTX	9	7	36
Training	MTX	10	4	46
Training	MTX	11	11	8
Training	MTX	12	7	15
Training	MTX	13	11	48
Training	MTX	14	6	9
Training	MTX_ETAN	1	13	20
Training	MTX_ETAN	2	3	24
Training	MTX_ETAN	3	3	48
Training	MTX_ETAN	4	6	8
Training	MTX_ETAN	5	4	18
Training	MTX_ETAN	6	5	42
Training	MTX_ETAN	7	14	15
Training	MTX_ETAN	8	9	25
Training	MTX_ETAN	9	10	30
Training	MTX_ETAN	10	15	25
Training	MTX_ETAN	11	11	20
Training	MTX_ETAN	12	12	24
Training	MTX_ETAN	13	12	24
Training	MTX_ETAN	14	7	11
Training	Healthy control	1	16
Training	Healthy control	2	18
Training	Healthy control	3	9
Training	Healthy control	4	11
Training	Healthy control	5	10
Training	Healthy control	6	11
Training	Healthy control	7	10
Training	Healthy control	8	10
Training	Healthy control	9	11
Training	Healthy control	10	13
Training	Healthy control	11	13
Training	Healthy control	12	10
Training	Healthy control	13	12
Training	Healthy control	14	12
Testing	MTX	1	12	27
Testing	MTX	2	5	12
Testing	MTX	3	12	11
Testing	MTX	4	14	11
Testing	MTX	5	16	11
Testing	MTX	6	5	13
Testing	MTX	7	4	10
Testing	MTX	8	7	17
Testing	MTX_ETAN	1	9	24
Testing	MTX_ETAN	2	17	10
Testing	MTX_ETAN	3	6	17
Testing	MTX_ETAN	4	7	26
Testing	MTX_ETAN	5	12	26
Testing	MTX_ETAN	6	5	18
Testing	MTX_ETAN	7	6	24
Testing	MTX_ETAN	8	15	16
Testing	Healthy control	1	12
Testing	Healthy control	2	15
Testing	Healthy control	3	8
Testing	Healthy control	4	9
Testing	Healthy control	5	8
Testing	Healthy control	6	11
Testing	Healthy control	7	15
Testing	Healthy control	8	11

[truncated: 6 more sheets: GSE55319, GSE58667, GSE67596, GSE79970, GSE80060, GSE112057]
